# Supplementary material for: Human Milk Oligosaccharides Variation in Gestational Diabetes Mellitus Mothers
Source: Nutrients. 2023 Mar 16;15(6):1441. doi: 10.3390/nu15061441 (PMC10059845; doi:10.3390/nu15061441)
Supplement: Supplementary file 1 [file nutrients-15-01441-s001.zip]

Archive with 1 entries (1 files):
- nutrients-2245465-supplementary.pdf
